# Supplementary material for: Reactivity of Waterlogged Archeological Elm Wood with Organosilicon Compounds Applied as Wood Consolidants: 2D 1H–13C Solution-State NMR Studies
Source: Molecules. 2022 May 25;27(11):3407. doi: 10.3390/molecules27113407 (PMC9181845; doi:10.3390/molecules27113407)
Supplement: Supplementary file 1 [file molecules-27-03407-s001.zip]

Archive with 1 entries (1 files):
- molecules-1728427-supplementary.pdf
